# Supplementary material for: Biomechanical effects of saddle height changes in leisure cycling with unilateral transtibial prostheses: A simulated study
Source: PLoS One. 2025 Jan 7;20(1):e0317121. doi: 10.1371/journal.pone.0317121 (PMC11706476; doi:10.1371/journal.pone.0317121)
Supplement: S1 File — (XLSM) [file pone.0317121.s001.xlsm]

## Sheet: EMG
																		participant	0.07	0.035	0	-0.035	-0.07
																		1	-0.375858	-0.233871	-0.312523	-0.151533	0.154042
																		2	0.27812	0.611438	0.720458	0.328222	0.827752
																		3	1.38618	0.157579	-0.00259668	0.146069	0.111515
																		4	2.09263	1.4024	0.726002	0.304937	0.0171433
																		5	2.31393	1.16435	0.599875	0.0615146	-0.235434
																		6	1.83193	0.668257	1.39128	0.636479	0.0882583
																		7	0.76896	0.861335	0.210982	0.221371	-0.0821112
																		8	-0.105988	0.0788518	-0.0932385	-0.0317326	-0.00307105
																		9	0.0557261	-0.0965969	0.0296291	-0.0648277	-0.0214409
																		10	0.00800588	-0.233567	-0.0440031	-0.214071	-0.243747
																		average	0.825364	0.438018	0.322586	0.123643	0.0612907
																		SD	1.00127	0.588387	0.522252	0.258429	0.300723
																		participant	0.07	0.035	0	-0.035	-0.07
																		1	0.00888449	0.460006	0.040778	0.153504	0.134405
																		2	0.307127	0.273423	0.509206	0.0120869	0.60913
																		3	0.137199	0.0878522	0.111338	0.21367	0.0149004
																		4	0.0997207	0.168964	0.0624512	-0.0593569	-0.0191785
																		5	0.0249724	0.0808014	0.0148049	-0.0555623	-0.169849
																		6	1.02098	0.057874	0.217086	0.304573	0.117422
																		7	0.364909	0.175479	0.0271175	0.0185477	0.0716397
																		8	-0.280464	-0.148224	-0.187183	-0.123257	-0.204197
participant	position	S-R	S-L	VM-R	VM-L	G-L												9	0.482391	-0.0253095	0.289793	0.14517	0.104092
1	0.07	-0.375858	0.00888449	-0.681293	0.889656	0.448455												10	0.602833	0.18396	0.14661	-0.0978342	0.172334
1	0.035	-0.233871	0.460006	-0.496943	0.560008	0.0851926												average	0.276856	0.131483	0.1232	0.0511542	0.0830698
1	0	-0.312523	0.040778	-0.465683	0.465281	-0.0574504												SD	0.366309	0.165623	0.186803	0.14482	0.223778
1	-0.035	-0.151533	0.153504	-0.547602	0.430733	-0.111179
1	-0.07	0.154042	0.134405	-0.253955	0.18118	-0.348514												participant	0.07	0.035	0	-0.035	-0.07
2	0.07	0.27812	0.307127	-0.453559	0.197952	-0.157353												1	-0.681293	-0.496943	-0.465683	-0.547602	-0.253955
2	0.035	0.611438	0.273423	-0.360231	0.314616	-0.144027												2	-0.453559	-0.360231	-0.357742	-0.388139	-0.38578
2	0	0.720458	0.509206	-0.357742	0.0227551	-0.192012												3	-0.453192	-0.408973	-0.464242	-0.476027	-0.283526
2	-0.035	0.328222	0.0120869	-0.388139	0.184982	-0.0211312												4	-0.637837	-0.620782	-0.271051	-0.376914	-0.227455
2	-0.07	0.827752	0.60913	-0.38578	0.00581247	-0.171402												5	-0.340838	-0.164847	-0.0162114	-0.0308091	-0.0559356
3	0.07	1.38618	0.137199	-0.453192	0.652579	0.287186												6	-0.385551	-0.232888	-0.314322	-0.256929	-0.213096
3	0.035	0.157579	0.0878522	-0.408973	0.316145	0.0399913												7	-0.345509	-0.281389	-0.268163	-0.172718	-0.246953
3	0	-0.00259668	0.111338	-0.464242	0.591356	-0.253698												8	-0.329837	-0.279922	-0.326179	-0.384385	-0.372896
3	-0.035	0.146069	0.21367	-0.476027	0.66495	-0.443559												9	-0.72824	-0.419943	-0.614671	-0.34837	-0.253824
3	-0.07	0.111515	0.0149004	-0.283526	0.125066	-0.491092												10	-0.2691	-0.0361698	-0.218513	0.0968583	0.0339711
4	0.07	2.09263	0.0997207	-0.637837	0.278573	0.0828195												average	-0.462496	-0.330209	-0.331678	-0.288504	-0.225945
4	0.035	1.4024	0.168964	-0.620782	0.264422	0.33668												SD	0.162894	0.168516	0.16216	0.200591	0.128706
4	0	0.726002	0.0624512	-0.271051	0.326077	0.131589
4	-0.035	0.304937	-0.0593569	-0.376914	-0.177747	0.266156												participant	0.07	0.035	0	-0.035	-0.07
4	-0.07	0.0171433	-0.0191785	-0.227455	-0.129768	0.297091												1	0.889656	0.560008	0.465281	0.430733	0.18118
5	0.07	2.31393	0.0249724	-0.340838	0.286527	0.115705												2	0.197952	0.314616	0.0227551	0.184982	0.00581247
5	0.035	1.16435	0.0808014	-0.164847	0.198324	-0.030935												3	0.652579	0.316145	0.591356	0.66495	0.125066
5	0	0.599875	0.0148049	-0.0162114	0.222602	-0.0669304												4	0.278573	0.264422	0.326077	-0.177747	-0.129768
5	-0.035	0.0615146	-0.0555623	-0.0308091	0.142915	-0.23912												5	0.286527	0.198324	0.222602	0.142915	0.150662
5	-0.07	-0.235434	-0.169849	-0.0559356	0.150662	-0.296196												6	0.117329	0.520363	0.195102	0.124338	0.255793
6	0.07	1.83193	1.02098	-0.385551	0.117329	2.0558												7	0.365224	0.247662	0.284583	0.175342	0.0764223
6	0.035	0.668257	0.057874	-0.232888	0.520363	0.967175												8	0.0253762	-0.0449985	-0.0345582	-0.0173041	-0.0327786
6	0	1.39128	0.217086	-0.314322	0.195102	0.21451												9	0.813403	0.477057	0.783694	0.268871	0.222494
6	-0.035	0.636479	0.304573	-0.256929	0.124338	-0.146797												10	0.356583	0.297304	0.251475	0.0137441	0.00223795
6	-0.07	0.0882583	0.117422	-0.213096	0.255793	-0.139716												average	0.39832	0.31509	0.310837	0.181082	0.0857121
7	0.07	0.76896	0.364909	-0.345509	0.365224	0.231443												SD	0.291779	0.176095	0.248116	0.236878	0.12312
7	0.035	0.861335	0.175479	-0.281389	0.247662	0.0208689
7	0	0.210982	0.0271175	-0.268163	0.284583	-0.0256549												participant	0.07	0.035	0	-0.035	-0.07
7	-0.035	0.221371	0.0185477	-0.172718	0.175342	-0.153348												1	0.448455	0.0851926	-0.0574504	-0.111179	-0.348514
7	-0.07	-0.0821112	0.0716397	-0.246953	0.0764223	-0.371485												2	-0.157353	-0.144027	-0.192012	-0.0211312	-0.171402
8	0.07	-0.105988	-0.280464	-0.329837	0.0253762	-0.102955												3	0.287186	0.0399913	-0.253698	-0.443559	-0.491092
8	0.035	0.0788518	-0.148224	-0.279922	-0.0449985	-0.244759												4	0.0828195	0.33668	0.131589	0.266156	0.297091
8	0	-0.0932385	-0.187183	-0.326179	-0.0345582	-0.286686												5	0.115705	-0.030935	-0.0669304	-0.23912	-0.296196
8	-0.035	-0.0317326	-0.123257	-0.384385	-0.0173041	-0.135187												6	2.0558	0.967175	0.21451	-0.146797	-0.139716
8	-0.07	-0.00307105	-0.204197	-0.372896	-0.0327786	-0.053331												7	0.231443	0.0208689	-0.0256549	-0.153348	-0.371485
9	0.07	0.0557261	0.482391	-0.72824	0.813403	0.557201												8	-0.102955	-0.244759	-0.286686	-0.135187	-0.053331
9	0.035	-0.0965969	-0.0253095	-0.419943	0.477057	0.0260242												9	0.557201	0.0260242	0.274279	-0.16874	-0.182713
9	0	0.0296291	0.289793	-0.614671	0.783694	0.274279												10	1.03938	0.797877	0.197684	-0.112025	-0.14707
9	-0.035	-0.0648277	0.14517	-0.34837	0.268871	-0.16874												average	0.455768	0.185409	-0.00643696	-0.126493	-0.190443
9	-0.07	-0.0214409	0.104092	-0.253824	0.222494	-0.182713												SD	0.661027	0.399055	0.202507	0.176989	0.216205
10	0.07	0.00800588	0.602833	-0.2691	0.356583	1.03938
10	0.035	-0.233567	0.18396	-0.0361698	0.297304	0.797877
10	0	-0.0440031	0.14661	-0.218513	0.251475	0.197684
10	-0.035	-0.214071	-0.0978342	0.0968583	0.0137441	-0.112025
10	-0.07	-0.243747	0.172334	0.0339711	0.00223795	-0.14707
	average	0.35418	0.133152	-0.327766	0.258208	0.0635608
	SD	0.627665	0.232717	0.175675	0.238922	0.428477
participant	position	S-R	S-L	VM-R	VM-L	G-L
1	0.07	0.624142	1.00888	0.318707	1.88966	1.44845
1	0.035	0.766129	1.46001	0.503057	1.56001	1.08519
1	0	0.687477	1.04078	0.534317	1.46528	0.94255
1	-0.035	0.848467	1.1535	0.452398	1.43073	0.888821
1	-0.07	1.15404	1.13441	0.746045	1.18118	0.651486
2	0.07	1.27812	1.30713	0.546441	1.19795	0.842647
2	0.035	1.61144	1.27342	0.639769	1.31462	0.855973
2	0	1.72046	1.50921	0.642258	1.02276	0.807988
2	-0.035	1.32822	1.01209	0.611861	1.18498	0.978869
2	-0.07	1.82775	1.60913	0.61422	1.00581	0.828598
3	0.07	2.38618	1.1372	0.546808	1.65258	1.28719
3	0.035	1.15758	1.08785	0.591027	1.31615	1.03999
3	0	0.997403	1.11134	0.535758	1.59136	0.746302
3	-0.035	1.14607	1.21367	0.523973	1.66495	0.556441
3	-0.07	1.11152	1.0149	0.716474	1.12507	0.508908
4	0.07	3.09263	1.09972	0.362163	1.27857	1.08282
4	0.035	2.4024	1.16896	0.379218	1.26442	1.33668
4	0	1.726	1.06245	0.728949	1.32608	1.13159
4	-0.035	1.30494	0.940643	0.623086	0.822253	1.26616
4	-0.07	1.01714	0.980821	0.772545	0.870232	1.29709
5	0.07	3.31393	1.02497	0.659162	1.28653	1.1157
5	0.035	2.16435	1.0808	0.835153	1.19832	0.969065
5	0	1.59987	1.0148	0.983789	1.2226	0.93307
5	-0.035	1.06151	0.944438	0.969191	1.14292	0.76088
5	-0.07	0.764566	0.830151	0.944064	1.15066	0.703804
6	0.07	2.83193	2.02098	0.614449	1.11733	3.0558
6	0.035	1.66826	1.05787	0.767112	1.52036	1.96717
6	0	2.39128	1.21709	0.685678	1.1951	1.21451
6	-0.035	1.63648	1.30457	0.743071	1.12434	0.853203
6	-0.07	1.08826	1.11742	0.786904	1.25579	0.860284
7	0.07	1.76896	1.36491	0.654491	1.36522	1.23144
7	0.035	1.86134	1.17548	0.718611	1.24766	1.02087
7	0	1.21098	1.02712	0.731837	1.28458	0.974345
7	-0.035	1.22137	1.01855	0.827282	1.17534	0.846652
7	-0.07	0.917889	1.07164	0.753047	1.07642	0.628515
8	0.07	0.894012	0.719536	0.670163	1.02538	0.897045
8	0.035	1.07885	0.851776	0.720078	0.955001	0.755241
8	0	0.906761	0.812817	0.673821	0.965442	0.713314
8	-0.035	0.968267	0.876743	0.615615	0.982696	0.864813
8	-0.07	0.996929	0.795803	0.627104	0.967221	0.946669
9	0.07	1.05573	1.48239	0.27176	1.8134	1.5572
9	0.035	0.903403	0.97469	0.580057	1.47706	1.02602
9	0	1.02963	1.28979	0.385329	1.78369	1.27428
9	-0.035	0.935172	1.14517	0.65163	1.26887	0.83126
9	-0.07	0.978559	1.10409	0.746176	1.22249	0.817287
10	0.07	1.00801	1.60283	0.7309	1.35658	2.03938
10	0.035	0.766433	1.18396	0.96383	1.2973	1.79788
10	0	0.955997	1.14661	0.781487	1.25147	1.19768
10	-0.035	0.785929	0.902166	1.09686	1.01374	0.887975
10	-0.07	0.756253	1.17233	1.03397	1.00224	0.85293
	average	1.35418	1.13315	0.672234	1.25821	1.06356
	SD	0.627665	0.232717	0.175675	0.238922	0.428477

## Sheet: Pedal Data
																		participant	-0.07	-0.035	0	0.035	0.07	control
																		1	50.1	67.4	60.9	67.2	82.05	37.45
																		2	58.75	62.75	63.75	62.4	78.9	48.9
																		3	67.4	85.75	86.85	83.3	90	52.45
																		4	58.5	62.85	83.6	83.15	89.4	56.2
																		5	54.55	51.45	55.35	56.5	64.95	46.25
																		6	62.1	61.5	66.65	77.65	72.6	46.55
																		7	58.1	64.6	61.9	66.5	76.6	53.8
																		8	62.15	65.45	60.85	66.15	69.4	51.2
																		9	63.7	63.35	88.9	68.15	93.4	45.85
																		10	46.7	42.55	61.75	62.1	76	45.7
																		average	58.205	62.765	69.05	69.31	79.33	48.435
																		SD	6.30068	11.0504	12.3926	9.09413	9.36913	5.33563
																		participant	-0.07	-0.035	0	0.035	0.07	control
																		1	54.35	63.6	64.2	65.45	71.05	45.45
																		2	55.55	54.3	56.55	57.85	62.45	49.95
																		3	58.3	62.9	68.75	71.35	69.5	56.6
																		4	52.8	55.35	60.8	65.45	68.95	47.6
																		5	56.75	57.15	56.25	56.8	70.4	57.1
																		6	64.1	61.2	64.3	72.85	75.1	56.65
																		7	63	68.85	64.85	69	76.6	63.8
																		8	59.55	60	58.15	66.8	64.8	55.7
participant ID	position	l/r balance	left torque effectiveness	right torque effectiveness	left pedal smoothness	right pedal smoothness												9	57	56.85	64	65.2	81.15	48.4
1	NO	37.45	45.45	57.9	11.7	16.05												10	49.4	44.8	58.55	58.15	69	56.25
1	0.07	82.05	71.05	44.1	17.15	12.85												average	57.08	58.5	61.64	64.89	70.9	53.75
1	0.035	67.2	65.45	47.75	16.6	13.2												SD	4.46127	6.51349	4.18262	5.645	5.51211	5.6626
1	0	60.9	64.2	50.3	16.55	14.65
1	-0.035	67.4	63.6	43.4	14.8	12.55												participant	-0.07	-0.035	0	0.035	0.07	control
1	-0.07	50.1	54.35	51.55	13.6	14.4												1	51.55	43.4	50.3	47.75	44.1	57.9
2	NO	48.9	49.95	52.5	14.65	14.5												2	44.45	42.3	46.1	45.1	42.75	52.5
2	0.07	78.9	62.45	42.75	17.25	10.45												3	32.3	25.95	24.2	26	25.45	48.45
2	0.035	62.4	57.85	45.1	16.45	12.35												4	43.3	41.95	37.4	32	33.15	43
2	0	63.75	56.55	46.1	15.4	12.6												5	47.55	49.05	49.55	53.95	50.45	59.15
2	-0.035	62.75	54.3	42.3	15.35	11.8												6	42.8	49.95	49.8	35.5	42.25	60.2
2	-0.07	58.75	55.55	44.45	14.95	12												7	56.4	44.95	54.75	50	43	58.75
3	NO	52.45	56.6	48.45	14.35	12.25												8	46.65	44.2	48.8	40.95	43.1	53.75
3	0.07	90	69.5	25.45	16.1	6.6												9	43.6	41.75	18.2	46.1	33.85	53.6
3	0.035	83.3	71.35	26	17.65	6.45												10	53.3	56.05	47.35	50.7	39.3	57.05
3	0	86.85	68.75	24.2	18.6	6.25												average	46.19	43.955	42.645	42.805	39.74	54.435
3	-0.035	85.75	62.9	25.95	16.15	6.5												SD	6.73382	7.78422	12.2077	9.03602	7.09858	5.42033
3	-0.07	67.4	58.3	32.3	14.55	8.45
4	NO	56.2	47.6	43	13.35	11.45												participant	-0.07	-0.035	0	0.035	0.07	control
4	0.07	89.4	68.95	33.15	18.9	10.75												1	13.6	14.8	16.55	16.6	17.15	11.7
4	0.035	83.15	65.45	32	17.8	9.85												2	14.95	15.35	15.4	16.45	17.25	14.65
4	0	83.6	60.8	37.4	17.25	11												3	14.55	16.15	18.6	17.65	16.1	14.35
4	-0.035	62.85	55.35	41.95	15.25	11.95												4	14.85	15.25	17.25	17.8	18.9	13.35
4	-0.07	58.5	52.8	43.3	14.85	12.6												5	16.05	16.05	14.75	15.25	19.05	16.5
5	NO	46.25	57.1	59.15	16.5	16.05												6	16.8	15.5	16.3	19.95	18.35	15.4
5	0.07	64.95	70.4	50.45	19.05	15.8												7	17.6	20.4	19.1	20.6	22.35	19.05
5	0.035	56.5	56.8	53.95	15.25	15.25												8	17.25	17.85	16.5	19.8	19.05	16.3
5	0	55.35	56.25	49.55	14.75	13.55												9	15.65	14.9	17.4	17.35	21.4	12.1
5	-0.035	51.45	57.15	49.05	16.05	13.65												10	13.8	12.35	16.1	16.25	19.8	16.25
5	-0.07	54.55	56.75	47.55	16.05	13.65												average	15.51	15.86	16.795	17.77	18.94	14.965
6	NO	46.55	56.65	60.2	15.4	16.15												SD	1.39897	2.10341	1.33945	1.79028	1.9125	2.22661
6	0.07	72.6	75.1	42.25	18.35	11.85
6	0.035	77.65	72.85	35.5	19.95	9.95												participant	-0.07	-0.035	0	0.035	0.07	control
6	0	66.65	64.3	49.8	16.3	13.45												1	14.4	12.55	14.65	13.2	12.85	16.05
6	-0.035	61.5	61.2	49.95	15.5	12.95												2	12	11.8	12.6	12.35	10.45	14.5
6	-0.07	62.1	64.1	42.8	16.8	11.55												3	8.45	6.5	6.25	6.45	6.6	12.25
7	NO	53.8	63.8	58.75	19.05	16.9												4	12.6	11.95	11	9.85	10.75	11.45
7	0.07	76.6	76.6	43	22.35	14												5	13.65	13.65	13.55	15.25	15.8	16.05
7	0.035	66.5	69	50	20.6	15.2												6	11.55	12.95	13.45	9.95	11.85	16.15
7	0	61.9	64.85	54.75	19.1	16.45												7	16.3	13.4	16.45	15.2	14	16.9
7	-0.035	64.6	68.85	44.95	20.4	13.4												8	14.05	13.35	15.05	12.7	13.1	16.95
7	-0.07	58.1	63	56.4	17.6	16.3												9	12.55	11.45	5.5	11.95	8.15	14.35
8	NO	51.2	55.7	53.75	16.3	16.95												10	14.8	15.8	14.25	14.45	11.7	16.55
8	0.07	69.4	64.8	43.1	19.05	13.1												average	13.035	12.34	12.275	12.135	11.525	15.12
8	0.035	66.15	66.8	40.95	19.8	12.7												SD	2.15433	2.39418	3.67592	2.7549	2.71163	1.94468
8	0	60.85	58.15	48.8	16.5	15.05
8	-0.035	65.45	60	44.2	17.85	13.35
8	-0.07	62.15	59.55	46.65	17.25	14.05
9	NO	45.85	48.4	53.6	12.1	14.35
9	0.07	93.4	81.15	33.85	21.4	8.15
9	0.035	68.15	65.2	46.1	17.35	11.95
9	0	88.9	64	18.2	17.4	5.5
9	-0.035	63.35	56.85	41.75	14.9	11.45
9	-0.07	63.7	57	43.6	15.65	12.55
10	NO	45.7	56.25	57.05	16.25	16.55
10	0.07	76	69	39.3	19.8	11.7
10	0.035	62.1	58.15	50.7	16.25	14.45
10	0	61.75	58.55	47.35	16.1	14.25
10	-0.035	42.55	44.8	56.05	12.35	15.8
10	-0.07	46.7	49.4	53.3	13.8	14.8
	average	64.5158	61.1267	44.9617	16.64	12.7383
	SD	13.0856	7.57581	9.16785	2.20901	2.77845

## Sheet: Hip Angle
																		participant	-0.07	-0.035	0	0.035	0.07	control
																		1	11.4251	15.4302	17.2148	20.3876	21.4799	20.5021
																		2	9.41213	12.5997	15.4362	18.3749	20.5075	24.4557
																		3	9.47628	11.7859	14.3955	18.8334	22.0011	19.3337
																		4	15.6017	19.7759	20.2718	24.2973	26.5342	22.781
																		5	9.85477	12.5515	15.8748	18.9694	21.278	19.9131
																		6	7.04531	9.00647	11.2881	13.5556	16.7195	17.2095
																		7	14.5511	17.3378	19.8009	23.7466	26.1543	21.827
																		8	10.5323	13.7917	17.6112	20.6148	23.6399	21.4103
																		9	12.0404	15.1025	16.5434	18.393	21.2934	23.2372
																		10	15.2347	18.1761	21.3381	22.923	27.312	29.8575
																		average	11.5174	14.5558	16.9775	20.0096	22.692	22.0527
																		SD	2.83467	3.26689	3.00207	3.17545	3.2547	3.4467
																		participant	-0.07	-0.035	0	0.035	0.07	control
																		1	25.6096	29.4071	31.3274	33.6721	35.3177	34.7959
																		2	26.3314	29.0502	32.407	34.4693	38.3557	36.6359
																		3	24.5625	27.3411	31.1579	34.4789	38.7824	37.2178
																		4	28.2293	32.1828	35.4603	37.6593	41.8545	39.1423
																		5	26.0877	29.1223	32.5412	34.9442	38.1581	33.6077
																		6	20.6299	25.1517	26.4872	27.8203	32.5484	33.3561
																		7	29.7702	33.3113	35.8932	37.9172	41.557	36.6426
																		8	27.7154	31.1836	33.6162	35.4349	39.6842	34.9316
participant ID	position	0°	90°	180°	270°													9	26.9813	29.0987	32.3097	33.2617	38.431	36.7831
1	NO	20.5021	34.7959	59.3887	47.7355													10	30.4049	33.662	38.1126	38.8826	43.4635	42.1574
1	0.07	21.4799	35.3177	70.4429	52.2621													average	26.6322	29.9511	32.9313	34.854	38.8153	36.5271
1	0.035	20.3876	33.6721	67.5207	52.3436													SD	2.78228	2.66518	3.17176	3.11846	3.18701	2.65054
1	0	17.2148	31.3274	62.8406	48.2591
1	-0.035	15.4302	29.4071	59.8531	46.3895													participant	-0.07	-0.035	0	0.035	0.07	control
1	-0.07	11.4251	25.6096	54.7795	43.7821													1	54.7795	59.8531	62.8406	67.5207	70.4429	59.3887
2	NO	24.4557	36.6359	62.4518	51.1651													2	56.4049	60.6001	65.6353	69.8901	74.9133	62.4518
2	0.07	20.5075	38.3557	74.9133	52.5414													3	54.0381	60.5028	67.505	73.7711	77.0923	59.2283
2	0.035	18.3749	34.4693	69.8901	50.8907													4	56.5452	63.5968	68.9445	75.0749	78.9167	62.5917
2	0	15.4362	32.407	65.6353	47.0608													5	55.4236	59.8561	64.926	70.6299	75.8589	56.5813
2	-0.035	12.5997	29.0502	60.6001	44.2166													6	49.7108	54.847	57.8848	61.8977	65.7917	59.2689
2	-0.07	9.41213	26.3314	56.4049	41.539													7	56.6808	62.6632	66.1058	69.9848	74.7238	62.7038
3	NO	19.3337	37.2178	59.2283	46.2541													8	54.5637	57.8147	61.1849	65.283	69.8123	59.232
3	0.07	22.0011	38.7824	77.0923	51.3362													9	55.591	59.9214	66.6225	68.986	73.12	59.8189
3	0.035	18.8334	34.4789	73.7711	49.6976													10	56.0416	60.4031	66.4208	70.6662	76.2367	62.2464
3	0	14.3955	31.1579	67.505	43.6559													average	54.9779	60.0058	64.807	69.3704	73.6909	60.3512
3	-0.035	11.7859	27.3411	60.5028	40.4542													SD	2.05304	2.4079	3.2929	3.82879	3.95723	2.04575
3	-0.07	9.47628	24.5625	54.0381	38.5602
4	NO	22.781	39.1423	62.5917	47.1679													participant	-0.07	-0.035	0	0.035	0.07	control
4	0.07	26.5342	41.8545	78.9167	55.0212													1	43.7821	46.3895	48.2591	52.3436	52.2621	47.7355
4	0.035	24.2973	37.6593	75.0749	53.478													2	41.539	44.2166	47.0608	50.8907	52.5414	51.1651
4	0	20.2718	35.4603	68.9445	47.2576													3	38.5602	40.4542	43.6559	49.6976	51.3362	46.2541
4	-0.035	19.7759	32.1828	63.5968	46.7422													4	41.7237	46.7422	47.2576	53.478	55.0212	47.1679
4	-0.07	15.6017	28.2293	56.5452	41.7237													5	40.6543	43.0808	46.3612	50.3285	51.8056	46.9219
5	NO	19.9131	33.6077	56.5813	46.9219													6	38.5545	39.1166	41.9208	45.0448	46.6334	45.5233
5	0.07	21.278	38.1581	75.8589	51.8056													7	43.0564	45.5784	47.7587	52.8969	54.8066	49.1669
5	0.035	18.9694	34.9442	70.6299	50.3285													8	40.7849	43.3755	46.566	50.6838	52.9793	48.252
5	0	15.8748	32.5412	64.926	46.3612													9	40.653	43.0812	45.1342	48.7289	50.5111	48.0992
5	-0.035	12.5515	29.1223	59.8561	43.0808													10	42.9089	44.9813	48.7135	50.5356	55.0871	52.0777
5	-0.07	9.85477	26.0877	55.4236	40.6543													average	41.2217	43.7016	46.2688	50.4628	52.2984	48.2364
6	NO	17.2095	33.3561	59.2689	45.5233													SD	1.76868	2.4572	2.13123	2.39805	2.54866	2.07174
6	0.07	16.7195	32.5484	65.7917	46.6334
6	0.035	13.5556	27.8203	61.8977	45.0448
6	0	11.2881	26.4872	57.8848	41.9208
6	-0.035	9.00647	25.1517	54.847	39.1166
6	-0.07	7.04531	20.6299	49.7108	38.5545
7	NO	21.827	36.6426	62.7038	49.1669
7	0.07	26.1543	41.557	74.7238	54.8066
7	0.035	23.7466	37.9172	69.9848	52.8969
7	0	19.8009	35.8932	66.1058	47.7587
7	-0.035	17.3378	33.3113	62.6632	45.5784
7	-0.07	14.5511	29.7702	56.6808	43.0564
8	NO	21.4103	34.9316	59.232	48.252
8	0.07	23.6399	39.6842	69.8123	52.9793
8	0.035	20.6148	35.4349	65.283	50.6838
8	0	17.6112	33.6162	61.1849	46.566
8	-0.035	13.7917	31.1836	57.8147	43.3755
8	-0.07	10.5323	27.7154	54.5637	40.7849
9	NO	23.2372	36.7831	59.8189	48.0992
9	0.07	21.2934	38.431	73.12	50.5111
9	0.035	18.393	33.2617	68.986	48.7289
9	0	16.5434	32.3097	66.6225	45.1342
9	-0.035	15.1025	29.0987	59.9214	43.0812
9	-0.07	12.0404	26.9813	55.591	40.653
10	NO	29.8575	42.1574	62.2464	52.0777
10	0.07	27.312	43.4635	76.2367	55.0871
10	0.035	22.923	38.8826	70.6662	50.5356
10	0	21.3381	38.1126	66.4208	48.7135
10	-0.035	18.1761	33.662	60.4031	44.9813
10	-0.07	15.2347	30.4049	56.0416	42.9089
	average	17.9675	33.2852	63.8672	47.0316
	SD	5.02747	4.92758	6.87737	4.35146

## Sheet: Knee Angle
																		participant	-0.07	-0.035	0	0.035	0.07	control
																		1	110.59	107.164	103.777	99.8976	100.033	114.995
																		2	107.08	105.771	101.658	96.9925	95.0284	110.616
																		3	110.068	107.07	102.821	98.6732	95.7591	105.054
																		4	104.612	101.335	96.6103	94.5505	92.4308	107.551
																		5	108.326	104.827	100.888	96.874	96.3139	116.84
																		6	119.389	112.115	111.468	107.557	102.21	118
																		7	105.303	102.772	99.3714	94.4745	90.8692	105.979
																		8	103.121	100.579	98.2961	95.6421	89.65	109.109
																		9	108.648	107.247	103.607	100.948	96.3687	107.267
																		10	105.1	102.139	98.3835	93.5752	91.0021	106.985
																		average	108.224	105.102	101.688	97.9184	94.9665	110.24
																		SD	4.62533	3.51634	4.20573	4.16014	4.07904	4.70854
																		participant	-0.07	-0.035	0	0.035	0.07	control
																		1	73.476	68.5529	64.6916	59.3022	59.3891	75.0749
																		2	68.2308	64.8417	60.4482	55.0999	51.4165	68.938
																		3	71.7379	67.7606	61.571	56.1687	52.3777	67.4553
																		4	68.6731	65.2054	57.4031	54.2468	50.8347	69.8072
																		5	68.3827	64.167	59.5152	54.2238	51.4563	75.77
																		6	80.9877	71.5297	71.4208	67.0922	60.4681	74.2164
																		7	66.4907	62.6177	59.0614	54.6475	49.7944	67.7291
																		8	65.5925	62.5035	60.1326	56.5599	49.9594	69.5872
participant ID	position	0°	90°	180°	270°													9	69.9681	68.6628	62.9806	60.1052	52.5099	69.9133
1	NO	114.995	75.0749	53.526	95.9542													10	68.147	64.2513	57.9631	51.8543	49.3397	67.955
1	0.07	100.033	59.3891	20.9314	76.0471													average	70.1687	66.0093	61.5188	56.93	52.7546	70.6447
1	0.035	99.8976	59.3022	25.0283	76.2132													SD	4.45008	2.96911	4.12254	4.32744	3.93158	3.15925
1	0	103.777	64.6916	33.617	80.8647
1	-0.035	107.164	68.5529	40.2923	85.6874													participant	-0.07	-0.035	0	0.035	0.07	control
1	-0.07	110.59	73.476	50.3217	90.7079													1	50.3217	40.2923	33.617	25.0283	20.9314	53.526
2	NO	110.616	68.938	43.4848	87.9183													2	45.2474	38.4392	29.2946	21.2263	14.0485	43.4848
2	0.07	95.0284	51.4165	14.0485	73.2254													3	45.9517	35.3615	23.688	15.1687	10.8176	48.9983
2	0.035	96.9925	55.0999	21.2263	76.6312													4	44.3891	34.5165	22.4365	14.3533	9.87255	49.9529
2	0	101.658	60.4482	29.2946	81.4273													5	43.1899	35.7342	27.3441	18.0514	9.16874	52.2482
2	-0.035	105.771	64.8417	38.4392	86.4207													6	55.8789	45.0628	40.9968	33.6257	28.1176	49.6388
2	-0.07	107.08	68.2308	45.2474	89.8849													7	43.8742	34.5119	28.2825	21.9718	13.196	43.6143
3	NO	105.054	67.4553	48.9983	88.8901													8	47.6183	44.1348	38.977	32.7843	23.1932	49.604
3	0.07	95.7591	52.3777	10.8176	71.2193													9	47.0293	40.2001	27.6849	23.269	17.5211	50.5009
3	0.035	98.6732	56.1687	15.1687	74.3546													10	48.2243	40.9024	31.0114	20.8436	13.6166	49.4003
3	0	102.821	61.571	23.688	80.4385													average	47.1725	38.9156	30.3333	22.6322	16.0483	49.0969
3	-0.035	107.07	67.7606	35.3615	85.4483													SD	3.75245	3.86217	6.03158	6.50562	6.26816	3.23966
3	-0.07	110.068	71.7379	45.9517	90.167
4	NO	107.551	69.8072	49.9529	93.4365													participant	-0.07	-0.035	0	0.035	0.07	control
4	0.07	92.4308	50.8347	9.87255	68.0548													1	90.7079	85.6874	80.8647	76.2132	76.0471	95.9542
4	0.035	94.5505	54.2468	14.3533	70.2903													2	89.8849	86.4207	81.4273	76.6312	73.2254	87.9183
4	0	96.6103	57.4031	22.4365	75.6752													3	90.167	85.4483	80.4385	74.3546	71.2193	88.8901
4	-0.035	101.335	65.2054	34.5165	81.666													4	87.8115	81.666	75.6752	70.2903	68.0548	93.4365
4	-0.07	104.612	68.6731	44.3891	87.8115													5	88.3076	84.4738	79.6343	75.142	72.1117	96.6513
5	NO	116.84	75.77	52.2482	96.6513													6	97.8802	93.0078	89.8713	85.0592	81.0106	96.1838
5	0.07	96.3139	51.4563	9.16874	72.1117													7	87.0222	83.6618	79.6861	73.4176	68.4892	87.1994
5	0.035	96.874	54.2238	18.0514	75.142													8	88.3833	85.6233	81.8614	78.6257	71.6618	91.4002
5	0	100.888	59.5152	27.3441	79.6343													9	90.798	88.3846	82.7079	78.8517	74.4283	91.2219
5	-0.035	104.827	64.167	35.7342	84.4738													10	90.0242	86.4715	80.5358	76.0677	70.6045	91.1664
5	-0.07	108.326	68.3827	43.1899	88.3076													average	90.0987	86.0845	81.2702	76.4653	72.6853	92.0022
6	NO	118	74.2164	49.6388	96.1838													SD	3.02422	3.02301	3.56378	3.91707	3.81293	3.4621
6	0.07	102.21	60.4681	28.1176	81.0106
6	0.035	107.557	67.0922	33.6257	85.0592
6	0	111.468	71.4208	40.9968	89.8713
6	-0.035	112.115	71.5297	45.0628	93.0078
6	-0.07	119.389	80.9877	55.8789	97.8802
7	NO	105.979	67.7291	43.6143	87.1994
7	0.07	90.8692	49.7944	13.196	68.4892
7	0.035	94.4745	54.6475	21.9718	73.4176
7	0	99.3714	59.0614	28.2825	79.6861
7	-0.035	102.772	62.6177	34.5119	83.6618
7	-0.07	105.303	66.4907	43.8742	87.0222
8	NO	109.109	69.5872	49.604	91.4002
8	0.07	89.65	49.9594	23.1932	71.6618
8	0.035	95.6421	56.5599	32.7843	78.6257
8	0	98.2961	60.1326	38.977	81.8614
8	-0.035	100.579	62.5035	44.1348	85.6233
8	-0.07	103.121	65.5925	47.6183	88.3833
9	NO	107.267	69.9133	50.5009	91.2219
9	0.07	96.3687	52.5099	17.5211	74.4283
9	0.035	100.948	60.1052	23.269	78.8517
9	0	103.607	62.9806	27.6849	82.7079
9	-0.035	107.247	68.6628	40.2001	88.3846
9	-0.07	108.648	69.9681	47.0293	90.798
10	NO	106.985	67.955	49.4003	91.1664
10	0.07	91.0021	49.3397	13.6166	70.6045
10	0.035	93.5752	51.8543	20.8436	76.0677
10	0	98.3835	57.9631	31.0114	80.5358
10	-0.035	102.139	64.2513	40.9024	86.4715
10	-0.07	105.1	68.147	48.2243	90.0242
	average	103.023	63.0043	34.0331	83.101
	SD	6.74537	7.56851	13.1165	7.73024

## Sheet: Borg Scale
participant id	position	trial 1	trial 2	trial 3	average	SD												participant	-0.07	-0.035	0	0.035	0.07	control
1	NO	11	13	13	12.3333	0.942809												1	15	15	15	16	17	12.3333
1	0.07	17	17	17	17	0												2	17	15	15.3333	18	20	10.3333
1	0.035	16	16	16	16	0												3	11	12.3333	13	14.3333	15	9
1	0	15	15	15	15	0												4	10.3333	9	10	11	12	7
1	-0.035	15	15	15	15	0												5	11.3333	8	8	11	12	6
1	-0.07	15	15	15	15	0												6	14.6667	14	13.6667	13.6667	15.3333	12.3333
2	NO	9	11	11	10.3333	0.942809												7	9.66667	7	7	8	11.3333	6
2	0.07	20	20	20	20	0												8	6	6	6	6	6	6
2	0.035	18	18	18	18	0												9	7	7	7	7	7	7
2	0	16	15	15	15.3333	0.471405												10	14.3333	14	13	15.6667	15.3333	9.33333
2	-0.035	15	15	15	15	0												average	11.6333	10.7333	10.8	12.0667	13.1	8.53333
2	-0.07	17	17	17	17	0												SD	3.58822	3.66768	3.59767	4.11801	4.34059	2.51514
3	NO	9	9	9	9	0
3	0.07	15	15	15	15	0
3	0.035	14	14	15	14.3333	0.471405
3	0	13	13	13	13	0
3	-0.035	12	12	13	12.3333	0.471405
3	-0.07	11	11	11	11	0
4	NO	7	7	7	7	0
4	0.07	12	12	12	12	0
4	0.035	11	11	11	11	0
4	0	10	10	10	10	0
4	-0.035	9	9	9	9	0
4	-0.07	11	10	10	10.3333	0.471405
5	NO	6	6	6	6	0
5	0.07	12	12	12	12	0
5	0.035	11	11	11	11	0
5	0	9	8	7	8	0.816497
5	-0.035	9	8	7	8	0.816497
5	-0.07	12	11	11	11.3333	0.471405
6	NO	12	12	13	12.3333	0.471405
6	0.07	15	15	16	15.3333	0.471405
6	0.035	13	14	14	13.6667	0.471405
6	0	13	14	14	13.6667	0.471405
6	-0.035	14	14	14	14	0
6	-0.07	14	15	15	14.6667	0.471405
7	NO	6	6	6	6	0
7	0.07	11	11	12	11.3333	0.471405
7	0.035	8	8	8	8	0
7	0	7	7	7	7	0
7	-0.035	7	7	7	7	0
7	-0.07	9	10	10	9.66667	0.471405
8	NO	6	6	6	6	0
8	0.07	6	6	6	6	0
8	0.035	6	6	6	6	0
8	0	6	6	6	6	0
8	-0.035	6	6	6	6	0
8	-0.07	6	6	6	6	0
9	NO	7	7	7	7	0
9	0.07	7	7	7	7	0
9	0.035	7	7	7	7	0
9	0	7	7	7	7	0
9	-0.035	7	7	7	7	0
9	-0.07	7	7	7	7	0
10	NO	9	9	10	9.33333	0.471405
10	0.07	15	15	16	15.3333	0.471405
10	0.035	15	16	16	15.6667	0.471405
10	0	11	13	15	13	1.63299
10	-0.035	14	14	14	14	0
10	-0.07	14	14	15	14.3333	0.471405
	average	11.0333	11.1333	11.2667	11.1444
	SD	3.7057	3.76593	3.89387	3.76994

## Sheet: General Data Questionnaire
seat height:
participant id	-7%	-3.50%	0	3.50%	7%
1	56.6	58.7	60.8	62.9	65
2	56.3	58.4	60.5	62.6	64.7
3	64.5	66.9	69.3	71.7	74.1
4	66.4	68.9	71.4	73.8	76.2
5	58.2	60.4	62.6	64.8	67
6	57.4	59.55	61.7	63.9	66
7	63.1	65.4	67.8	70.1	72.5
8	56.3	59	60.5	62.6	64.7
9	61.6	64	66.2	68.5	70.8
10	60.9	63.2	65.5	67.8	70.1
average	60.13	62.445	64.63	66.87	69.11
SD	3.50658	3.57844	3.77361	3.88125	4.00511
questionnaire answers:
participant id	1	2	3	4	5	6
1	A	A	C	C	B	A
2	A	B	A	x	B	A
3	A	A	D	B	B	A
4	A	A	D	B	B	B
5	A	A	D	B	B	A
6	A	A	D	A	B	A
7	A	A	D	B	A*	A
8	A	B	A	x	B	A
9	A	A	D	B	B	A
10	A	B	A	x	B	A
*Right knee discomfort
participant id	control	-7%	-3.50%	0	3.50%	7%
1	Same as usual bike		*
2	NO		*
3	Lower than usual bike	*
4	Same as usual bike		*
5	Higher than usual bike		*
6	Same as usual bike			*
7	Same as usual bike			*
8	NO		*
9	Lower than usual bike				*
10	NO			*
